# Supplementary material for: Unsupervised Learning for the Automatic Counting of Grains in Nanocrystals and Image Segmentation at the Atomic Resolution
Source: Nanomaterials (Basel). 2024 Oct 10;14(20):1614. doi: 10.3390/nano14201614 (PMC11510824; doi:10.3390/nano14201614)
Supplement: Supplementary file 1 [file nanomaterials-14-01614-s001.zip]

Archive with 1 entries (1 files):
- nanomaterials-3249567-supplementary.pdf
